# Supplementary material for: Retrospective study and implementation of a low-cost LAMP-turbidimetric assay for screening α0-thalassemia (SEA deletion): preventing and controlling Hb Bart’s hydrops fetalis syndrome in Thailand
Source: PeerJ. 2024 Feb 27;12:e17054. doi: 10.7717/peerj.17054 (PMC10906261; doi:10.7717/peerj.17054)
Supplement: Supplemental Information 1 [file peerj-12-17054-s001.csv]

No	Code	Hb	Hct	MCV	MCH	MCHC	RDW	HB typing	A2	Hb F	LAMP Turbidity	Gap-PCR
1	M64-1	11.6	38	69.3	21.2	30.5		EA	20.4		P	heterozygous alpha-thal 1 (--SEA/??)
2	Fa64-1	14.6	45.3	68.9	22.2	32.2		A2A	5.4		N	??/??
3	M64-2	11.2	35.5	67.2	21.2		15.6	A2A	2.5		N	homozygous alpha-thal 2 (-?3.7/-?3.7)
4	Fa64-2	13	41	61.2	19.4	31.7	17.6	A2A	6.2		N	??/??
5	M64-4	12.9	38.7	77.9	26	33.3	14.4	A2A	2.7		N	??/??
6	M64-5	12.2	35.6	59.1	20.3	34.3	16.8	EE	95.7	4.3	N	??/??
7	M64-8	10.8	32.7	60.9	20.1		17	EE/EF	91.2	8.8	N	??/??
8	Fa64-8	11.5	34.9	66.1	21.8		15.6	EE/EF	92.6	7.4	N	??/??
9	M64-9	11.2	34	70.4	23.2	32.9	20.5	A2A	5.7	14.1	N	??/??
10	Fa64-9	13.7	42.7	75.3	24.2	32.1	14.1	A2A	2.6		N	heterozygous alpha-thal 2 (-?3.7/??)
11	M64-11	8.6	27.9	55.8	17.2	30.8	28.3	A2ABartH	1.1		P	Hb H disease (--SEA/-?3.7)
12	Fa64-11	14.5	42.7	62.2	21.1	34	19	EE/EF	91.1	8.9	N	??/??
13	M64-12	11.7	38	85.6	26.3	30.7	14.6	EA	21.3		N	heterozygous HbPS (?PS?/??)
14	Fa64-12	13.7	43	79.2	25.4	32.1	12.9	CSA2A	2.5		N	heterozygous Hb CS (?CS?/??)
15	M64-13	12.1	36.8	79.1	26	32.9	14.8	A2A	4	1.4	N	??/??
16	M64-14	9.4	28.1	58.4	19.5	33.5		EFA	EA 57.8	15.9	N	??/??
17	Fa64-14	13.4	39.9	58.2	19.6	33.6		A2A	5.8	1.3	N	??/??
18	M64-17	8.2	24.8	63.3	20.9		15.8	EE	98.8	1.2	N	??/??
19	Fa64-17			62.3				EA	11.1		P	heterozygous alpha-thal 1 (--SEA/??)
20	M64-19	11.4	35.8	72.2	23	31.8	14.3	A2A	2.5		P	??/??
21	Fa64-19	12.3	35.5	55.4	19.2	34.6	14.4	EE	98.7	1.3	N	??/??
22	M64-21	12.5	38.1	75.7	24.9	32.8	14.3	A2A	2.7		N	??/??
23	M64-22	11	33.7	72.9	23.8	32.6	16.5	A2A	2.6		N	heterozygous alpha-thal 2 (-?3.7/??)
24	Fa64-22	14.1	45.3	68.2	21.2	31.1	15.3	A2A	2.5		N	homozygous alpha-thal 2 (-?3.7/-?3.7)
25	Fa64-23	12.9	39.9	64.1	20.7		17.6	A2A	2.4		P	heterozygous alpha-thal 1 (--SEA/??)
26	M64-25	11.4	35.5	78.2	25.1	32.1	15.2	A2A	2.2		N	??/??
27	Fa64-25	12.5	38.3	81.7	26.7	32.6	13.7	A2A	2.7		N	??/??
28	Fa64-26	12.5	39.3	69.8	22.2		15.9	A2A	7.3	2.8	N	heterozygous alpha-thal 2 (-?3.7/??)
29	M64-27	11.9	38.6	66.3	20.4	30.8	15.7	A2A	2.1		P	heterozygous alpha-thal 1 (--SEA/??)
30	Fa64-27	10.4	36.6	65.1	18.5	28.4	22.6	A2ABartH	0.8		P	Hb H disease (--SEA/-?3.7)
31	M64-28	12.5	38	73.6	24.2	32.9	15.3	A2A	2.4		N	heterozygous alpha-thal 2 (-?3.7/??)
32	Fa64-28	13.8	44.5	67.8	21	31	17.4	A2A	2.3		P	heterozygous alpha-thal 1 (--SEA/??)
33	M64-29		35	67.9				A2A	5.5		N	heterozygous alpha-thal 2 (-?4.2/??)
34	Fa64-29			65.7				EE	94		N	heterozygous alpha-thal 2 (-?3.7/??)
35	M64-30	11.8	37.5	81.9	25.8		12.9	A2A	2.4		N	heterozygous alpha-thal 2 (-?3.7/??)
36	Fa64-30	15.6	48.5	82.9	26.7		13.3	A2A	2.5		N	heterozygous alpha-thal 2 (-?3.7/??)
37	M64-31	10.5	32.4	66.1	21.9	32.4	16.3	A2A	2.3		P	heterozygous alpha-thal 1 (--SEA/??)
38	Fa64-31	14.3	43.7	76.1	24.9	32.7	14.5	A2A	2.2		N	heterozygous alpha-thal 2 (-?3.7/??)
39	M64-32	14.3	42.8	77	25.7	33.4	12.9	A2A	2.4		N	heterozygous alpha-thal 2 (-?3.7/??)
40	Fa64-32	12.9	34.5	78.6	29.4		13.5	CSEA	25.5		N	heterozygous Hb CS (?CS?/??)
41	M64-34	12.3	38.7	71.3	22.7	31.8	14.7	A2A	4.4	1.1	N	??/??
42	Fa64-34	13.2	42.4	65.7	20.5	31.1	15.3	A2A	2.2		P	heterozygous alpha-thal 1 (--SEA/??)
43	M64-35	9.2	32.6	63.3	17.9	28.2	26.3	A2ABartH	0.8		P	Hb H disease (--SEA/-?3.7)
44	Fa64-35	14.5	43.3	79.3	26.6	33.5	12.2	A2A	2.6		N	??/??
45	M64-36	12.9	39	72.2	23.9	33.1	15.1	EA	23.5		N	heterozygous Hb CS (?CS?/??)
46	Fa64-36	13.7	42.1	60.3	19.6	32.5	18.7	EE	99.3	0.7	N	??/??
47	M64-37	10.4	30.4	67.1	23		13	EE	98.1	1.1	N	compound heterozygous alpha-thal 2 and Hb CS (-?3.7/?CS?)
48	Fa64-37	12.7	40.9	76.2	23.6		16	A2A	2.4		N	homozygous alpha-thal 2 (-?3.7/-?3.7)
49	M64-39	10.4	32	82.3	26.7		12.9	CSA2A	2.4		N	heterozygous Hb CS (?CS?/??)
50	Fa64-39	13.5	40.4	60.3	20.1		18.6	EE/EF	91.3	8.7	N	??/??
51	M64-41	11.2	35	66.4	21.3	32	15.4	A2A	2.4		P	heterozygous alpha-thal 1 (--SEA/??)
52	Fa64-41	13.9	42.1	79	26.1	33	14.4	A2A	2.6		N	heterozygous alpha-thal 2 (-?4.2/??)
53	M64-43	10.3	33.3	73.2	22.6	30.9	12.4	A2A	2.7	0.8	N	heterozygous Hb CS (?CS?/??)
54	Fa64-43	14	43.2	77.4	25.1			EA	21.9	0.8	N	heterozygous alpha-thal 2 (-?3.7/??)
55	M64-44	11.9	37.8	78.1	24.6	31.5		A2A	2.8	0.5	N	heterozygous alpha-thal 2 (-?3.7/??)
56	Fa64-44										N	??/??
57	M64-45	13.5	40.3	78.7	26.4	33.5	13.5	CSA2A	2.2		N	heterozygous Hb CS (?CS?/??)
58	Fa64-45	11.6	39.3	64.3	19		19.6	A2A	2		N	heterozygous alpha-thal 2 (-?3.7/??)
59	M64-46	11.1	32.9	60.1	20.3	33.2	18.8	EE	95.8	4.2	N	??/??
60	Fa64-46	12.6	40.4	77.5	24.2	31.2	13.5	A2A	2.6		N	heterozygous alpha-thal 2 (-?3.7/??)
61	M64-47	8.6	23.9	63.4	22.8	36	17.6	EE/EF	92.9	7.1	N	??/??
62	Fa64-47	15.4	45.5	76.7	26	33.8	12.3	A2A	2.8		N	heterozygous alpha-thal 2 (-?3.7/??)
63	M64-48	11.9	38.6	70.7	21.8	30.8	14.4	A2A	2.1	0.8	P	heterozygous alpha-thal 1 (--SEA/??)
64	Fa64-48	13.5	43.1	61.8	19.4	31.3	18.4	A2A	6	0.9	N	??/??
65	M64-51	12.2	37.1	78.3				A2A			N	heterozygous alpha-thal 2 (-?3.7/??)
66	Fa64-51	13.1	41.6	67.2				EA	18.8		P	heterozygous alpha-thal 1 (--SEA/??)
67	M64-52	12.3	37	84				A2A	2.6	0.4	P	heterozygous alpha-thal 1 (--SEA/??)
68	Fa64-52							EABartCS	12.1	4.7	P	Hb H-CS disease (--SEA/?CS?)
69	M64-53	11.2	33.9	79.8	26.4	33	14.3	A2A	2.5		N	heterozygous alpha-thal 2 (-?3.7/??)
70	Fa64-53	15	48.5	74.5	23	30.9	14.7	A2A	2.5		N	homozygous alpha-thal 2 (-?3.7/-?3.7)
71	M64-54	10.8	32.1	64.6	21.7	33.6		A2A	2		P	heterozygous alpha-thal 1 (--SEA/??)
72	Fa64-54	14.7	45.7	64.5	20.7		17.8	EA	19.4		P	Chiang Rai deletion
73	M64-55	9.3	30	62.1	19.3	31	17.3	EE	94		N	??/??
74	Fa64-55	14.8	46	65.3	21.2	32.5	16.8	EE	92.6	0.8	P	heterozygous alpha-thal 1 (--SEA/??)
75	M64-56	13.2	39	89.4	30.3		12.8	A2A	2.7		N	??/??
76	Fa64-56	14.2	42.4	75.4	25.3		13	EA	24.1		N	heterozygous Hb CS (?CS?/??)
77	M64-57	10.4	35	78.6	26	33	12.8	A2A	3.1	0.3	N	heterozygous alpha-thal 2 (-?3.7/??)
78	M64-58	10.8	33.6	68.9	22.1		16.5	A2A			P	heterozygous alpha-thal 1 (--SEA/??)
79	Fa64-58	14.2	42.7	80.4	26.7		12.2	EA	24.2		N	heterozygous HbPS (?PS?/??)
80	M64-59	13.1	39.3	78.1	26	33.3	14.1	A2A			N	heterozygous alpha-thal 2 (-?3.7/??)
81	Fa64-59	11.6	39.4	55	16.2	29.4	22.5	EA	14.4	0.3	P	Hb H disease (--SEA/-?3.7)
82	M65-3	12.6	38.6	78	25.5	32.6	13.2	A2A	2.4		N	heterozygous alpha-thal 2 (-?3.7/??)
83	Fa65-3	13	43	60.1	18.2	30.2	19	A2A	5.6		P	??/??
84	M65-4	12.6	38.6	78	25.5	32.6	13.2	A2A	2.6		N	homozygous alpha-thal 2 (-?3.7/-?3.7)
85	Fa65-4	13	43	60.1	18.2	30.2	19	EE	98.6		N	heterozygous alpha-thal 2 (-?3.7/??)
86	M65-5	11.7	33.8	80.5	27.9	34.6	14.8	A2A	2.8		N	??/??
87	M65-6	10.9	31.7	57.7	19.9	34.4	17.3	EE	99.3	0.7	N	heterozygous alpha-thal 2 (-?3.7/??)
88	Fa65-6	14.8	44	62.8	21.1	33.6	16.5	EE	99.6	0.4	N	homozygous alpha-thal 2 (-?3.7/-?3.7)
89	M65-7	12.6	39.8	75.5	23.9	31.7	12.6	A2A	2.4		N	heterozygous alpha-thal 2 (-?3.7/??)
90	Fa65-7	14.1	45	72.2	22.6	31.3	14.9	A2A	2.3		N	homozygous alpha-thal 2 (-?3.7/-?3.7)
91	M65-8	13.5	39.5	81.6	27.9	34.2	12	A2A	2.8		N	??/??
92	M65-9	12.6	39.4	68.4	21.9	32	15	A2A	2.6		N	homozygous alpha-thal 2 (-?3.7/-?3.7)
93	M65-10	11.2	34.9	63.7	20.4	32.1	16.4	A2A	2.1		P	heterozygous alpha-thal 1 (--SEA/??)
94	Fa65-10	12.8	39.3	63.1	20.5	32.6	18.8	A2A	5.8	3.6	N	??/??
95	M65-11	11.2	34.2	80.3	26.3	32.7	11.9	CSA2A	2.1		N	heterozygous Hb CS (?CS?/??)
96	M65-12	12	39.5	67.2	20.4	30.4	15.4	A2A	2.6		N	homozygous alpha-thal 2 (-?3.7/-?3.7)
97	M65-13	10.8	34.1	75.1	23.8		14.6	A2A	2.5		N	??/??
98	M65-15	9.6	32.6	68.3	20.1	29.4	21	A2A			N	??/??
99	Fa65-15	14.3	46	69.4	21.6	31.1	13.8	EA	21.2		N	homozygous alpha-thal 2 (-?3.7/-?3.7)
100	M65-18	11.1	33.6	66.8	22.1	33	14	EA	19.7	0.5	P	heterozygous alpha-thal 1 (--SEA/??)
101	Fa65-18	13.1	41.8	78.6	24.6	31.3	18.6	A2A	2.4		P	??/??
102	M65-19	10.8	32.9	75.3	24.7	32.8	14.4	A2A	2.6		N	heterozygous alpha-thal 2 (-?3.7/??)
103	Fa65-19	14.1	46.5	72	21.8	30.3	15.8	A2A	2.4		N	homozygous alpha-thal 2 (-?3.7/-?3.7)
104	M65-20							A2A	5.6	0.5	N	??/??
105	Fa65-20							EE	99.4	0.6	N	heterozygous alpha-thal 2 (-?3.7/??)
106	M65-21	8.9	30.6	53.9	15.7	29.1	21.8	EA	23.9		N	??/??
107	Fa65-21	16	44.5	76.1	27.4	36	13.4	A2A	2.6		N	??/??
108	Fa65-22	12.4	37.5	60	19.8		16.6	EE	95.7	4.3	N	??/??
109	M65-23	12.1	35.9	76.7	26.5	33.7	13.7	A2A			N	heterozygous alpha-thal 2 (-?3.7/??)
110	Fa65-23	14.9	45.2	79	26	33	12.6	EA	24.6		N	heterozygous alpha-thal 2 (-?3.7/??)
111	M65-24	10.5	33.1	72.6				A2A	2.7	0.7	N	compound heterozygous alpha-thal 2 and Hb CS (-?3.7/?CS?)
112	M65-25	10.7	34	72.8	22.9	31.5	15.2	CSEA	19.2	1.1	N	homozygous Hb CS (?CS?/?CS?)
113	M65-26	11.2	35.7	70.4	22.1	31.4	18.9	A2A	2.2		N	??/??
114	Fa65-26	11.5	35.2	60.3	19.7	32.7	17.6	EE	100		N	heterozygous alpha-thal 2 (-?3.7/??)
115	M65-27	10.1	29.8	61.3	20.8	33.9	15.6	EE/EF	94.3	5.7	N	??/??
116	Fa65-27	14.4	45.1	66.7	20.9	31.3	17.7	A2A	2.3		P	heterozygous alpha-thal 1 (--SEA/??)
117	M65-28	12.7	40.8	73.1	22.8	31.1	14.8	A2A	3.2	0.7	N	??/??
118	Fa65-28	15.7	49	78.4	25.1	32	13.7	A2A	2.3		N	heterozygous alpha-thal 2 (-?3.7/??)
119	M65-29	10.2	31.7	81.9	26.4		14.8	A2A	4	3.9	N	??/??
120	Fa65-29	11.8	37.4	60.5	19.1		19.4	A2A	4.9		N	heterozygous alpha-thal 2 (-?3.7/??)
121	M65-31	8.5	28	59.3	18	30.4	21.3	A2ABartH	1.1	0.5	N	Hb H diasease (--THAI/-?3.7)
122	M65-32	12.6	38.6	81.1	26.5	32.6	12.4	CSA2A	2.4	0.3	N	heterozygous Hb CS (?CS?/??)
123	Fa65-32	12.8	43.7	67	19.6	29.3	16.8	A2A	2.2		P	heterozygous alpha-thal 1 (--SEA/??)
124	M65-33	13	40.1	80.8	26.2	32.4	13.7	A2A	2.7		N	heterozygous alpha-thal 2 (-?3.7/??)
125	M65-35	7.8	27.8	67.1	18.8	28.1		A2AbartH	1.7	0.6	P	Hb H disease (--SEA/-?3.7)
126	Fa65-35	14.1	48.6	67	19.4	29		A2A	2.6	0.2	P	heterozygous alpha-thal 1 (--SEA/??)
127	M65-36	10.5	31.5	58.8	19.6	33.3	16.1	EE	98.8	1.2	N	heterozygous alpha-thal 2 (-?3.7/??)
128	Fa65-36	13.6	40.5	79.1	26.6	33.6	13.3	A2A	2.4		N	heterozygous alpha-thal 2 (-?3.7/??)
129	M65-37	10.5	33	63.8	20.3	31.9	15.8	A2A	5.3	0.8	N	??/??
130	Fa65-37			84.1	26.7			A2A	3.4	0.7	N	heterozygous alpha-thal 2 (-?3.7/??)
131	M65-38	8.7	26.3	56	18.5	33.1	16	EE	99.5	0.5	N	??/??
132	Fa65-38	15.1	46.5	79.1	25.7	32.5	12.8	A2A	2.9		N	heterozygous alpha-thal 2 (-?3.7/??)
133	M65-39	9.3	27.9	76.2	25.4	33.3	14.5	A2A	2.2		N	??/??
134	Fa65-39	16.3	48.3	80	27	33.7	13.3	A2A	2.8		N	??/??
135	M65-40	10	32	62.6	19.6	31.3	20.1	EA	EA 24.8		N	??/??
136	M65-41	11.9	32.4	79.2	29.1	36.7	13.2	A2A	2.8		N	heterozygous alpha-thal 2 (-?3.7/??)
137	Fa65-41	8.6	29.3	71.5	21	29.4	17.2	A2A	1.8		N	??/??
138	M65-42	11.7	36.1	62	20.1	32.4	19.5	A2A	2.4		P	heterozygous alpha-thal 1 (--SEA/??)
139	M65-43	9.8	30.3	47.4	15.3	32.3	21.2	EE	95.1	4.9	P	Hb H disease (--SEA/-?3.7)
140	Fa65-43	13.7	40.9	60.7	20.3		18.4	EE	95.5	4.5	N	heterozygous alpha-thal 2 (-?3.7/??)
141	M65-44							A2A	2.5	0.3	N	homozygous alpha-thal 2 (-?3.7/-?3.7)
142	Fa65-44							A2A	2.4		P	heterozygous alpha-thal 1 (--SEA/??)
143	M65-46	12.7	37.5	79.8	27		14.2	EA	24.9		N	heterozygous alpha-thal 2 (-?3.7/??)
144	Fa65-46	12.7	42	59.7	18		18.1	A2A	5.8	0.8	N	??/??
145	M65-47	10.8	34.3	61.3	19.3	31.5	15.3	A2A	5.7	0.7	N	??/??
146	Fa65-47	14.1	44.6	61.2	19.3	31.6	15.7	EE	84.4	2.6	N	??/??
147	M65-48	10.3	31.8	64.8	21	32.4	16	A2A	2.3		P	heterozygous alpha-thal 1 (--SEA/??)
148	M65-49	12.7	38.5	75.6	25	33	16.8	A2A	2.8		N	??/??
149	Fa65-49	12.8	38	77.7	26.2	33.7	13.4	A2A	2		N	heterozygous HbPS (?PS?/??)
150	M65-50	10.3	31.6	66	21.5	32.6	14.7	A2A	4.6	1.1	N	??/??
151	Fa65-50	10.9	33.9	67.9	21.8	32.2	14.8	A2A	4.6	0.8	N	??/??
152	Fa65-51	11.2	34.5	57	18.5	32.5		EE/EF	80.7	8.1	N	??/??
153	M65-52	11	32.8	64.2	21.5	33.5	15.3	EA	18.5	0.3	P	heterozygous alpha-thal 1 (--SEA/??)
154	Fa65-52	11.9	37.6	64.6	20.4		17.9	A2A	2.3		P	heterozygous alpha-thal 1 (--SEA/??)
155	M65-53	11.6	35.5	74.4	24.3	32.7	14.2	A2A	2.2		N	heterozygous alpha-thal 2 (-?3.7/??)
156	Fa65-53	13.5	42.4	70.8	22.5	31.8	12.8	EA	22.2		N	compound heterozygous alpha-thal 2 (-?3.7/-?4.2)
157	M65-54	14.8	41.6	76.3	27.2	35.6	12.2	A2A	2.7		N	??/??
158	Fa65-54	12.7	39.7	77.5	24.8		14.6	A2A	2.3		N	heterozygous alpha-thal 2 (-?3.7/??)
159	M65-55	9.1	26.9	57	19.3	33.8	17.5	EE	100		N	??/??
160	Fa65-55	13	40.9	66.5	21.1	31.8	13.8	CSEA	19.8		N	compound heterozygous alpha-thal 2 and Hb CS (-?3.7/?CS?)
161	M65-56	9	29.3	55.7	17.1	30.7	21.8	A2A	2.5		N	homozygous alpha-thal 2 (-?3.7/-?3.7)
162	Fa65-56	11.1	35.4	66.7	20.9	31.4	14.2	EA	53	2.3	N	homozygous alpha-thal 2 (-?3.7/-?3.7)
163	M65-57	13.1	40.1	75.8	24.8		14.6	A2A	2.5		N	heterozygous alpha-thal 2 (-?3.7/??)
164	Fa65-57	14.5	41.9	67.4	23.3		18	EA	19.5		P	heterozygous alpha-thal 1 (--SEA/??)
165	M65-58	12.3	37.8	78.6	25.6	32.5	13.1	A2A	1.5		N	heterozygous alpha-thal 2 (-?3.7/??)
166	Fa65-58	13.4	40.8	79.4	26.1	32.8	12.3	A2A	2.7		N	heterozygous alpha-thal 2 (-?3.7/??)
167	M66-1	11.5	35.9	74.3	23.8	32	13.2	A2A	2.5		N	heterozygous alpha-thal 2 (-?3.7/??)
168	M66-2	10.7	31.9	56.8	19	33.5	17.2	EE/EF	93.2	6.8	N	??/??
169	Fa66-2	12.4	37.9	70.1	22.9	32.7	13.4	CSEA	20.7	1.7	N	compound heterozygous alpha-thal 2 and Hb CS (-?3.7/?CS?)
170	M66-3	10.5	30.3	63	21.8	34.7	16.2	EE	99.1	0.9	N	??/??
171	Fa66-3	13.3	41.1	78.9	25.5	32.4	13.8	A2A	2		N	heterozygous HbPS (?PS?/??)
172	M66-4	12	36.1	65.2	21.7	33.2		A2A ab zone5	2.3	0.2	N	??/??
173	M66-5	12.3	36.5	81.5	27.5	33.7	12.3	A2A	2.5	0.2	N	heterozygous alpha-thal 2 (-?3.7/??)
174	Fa66-5	13.4	40.2	64.3	21.4	33.3	16.2	EE	99.3	0.7	N	heterozygous alpha-thal 2 (-?3.7/??)
175	M66-6	10.6	32.5	81.3	26.5	32.6	13.5	A2A	2.7		N	heterozygous alpha-thal 2 (-?3.7/??)
176	Fa66-6	14.7	44.8	78.5	25.7	32.8	12.3	A2A	2.6		N	heterozygous alpha-thal 2 (-?3.7/??)
177	M66-9	11.5	36.5	70.2	22.1	31.5	12.7	CSEA	21	0.6	N	compound heterozygous alpha-thal 2 and Hb CS (-?3.7/?CS?)
178	Fa66-9	14.9	47.1	79.6	25.2	31.6	14.4	A2A	2.5		N	heterozygous alpha-thal 2 (-?3.7/??)
179	M66-10	12.3	35.6	76.4	26.4	34.6	14.6	A2A	3		N	heterozygous alpha-thal 2 (-?3.7/??)
180	Fa66-10	14	45.5	67.5	20.8	30.8	13.6	A2A	5.9	1.1	N	??/??
181	M66-12	13	38.8	73.9	24.8	33.5	16.3	A2FA	3.5	21.2	N	heterozygous alpha-thal 2 (-?3.7/??)
182	Fa66-12	13.5	41.2	64.6	21.2	32.8	14.9	EE	97.3	2.7	N	heterozygous alpha-thal 2 (-?3.7/??)
183	M66-13	10.7	34.5	62.3	19.3	31	16.3	A2A	2.4	0.4	P	heterozygous alpha-thal 1 (--SEA/??)
184	Fa66-13	13.5	40.8	59.6	19.7	33.1	17.7	A2A	2.6		P	heterozygous alpha-thal 1 (--SEA/??)
185	M66-15	11.5	35.2	81.5	26.6	32.7	13.6	A2A	2.5		N	heterozygous alpha-thal 2 (-?3.7/??)
186	Fa66-15	13.9	41.1	81.1	27.4	33.8	12.3	A2A	3.2		N	??/??
187	Fa66-16	12.2	39	73.4	23		13.2	csa2a	1.8		N	compound heterozygous alpha-thal 2 and Hb CS (-?3.7/?CS?)
188	M66-17	10.1	28.8	59.9	21	35.1	14.9	EE	99.3	0.7	N	heterozygous alpha-thal 2 (-?3.7/??)
189	Fa66-17	16	48.6	80.5	26.5		14.2	A2A	2.6		N	heterozygous alpha-thal 2 (-?3.7/??)
190	M66-20	11	34.3	74.6	23.9	32.1	14.8	EA	30.9	5.8	N	??/??
191	M66-21	12.7	38.6	72.4	23.8	32.9	14.6	A2A	2.3		N	heterozygous alpha-thal 2 (-?3.7/??)
192	Fa66-21	15	47.5	77.4	24.4	31.6	16.1	A2A	2.2	0.6	N	heterozygous alpha-thal 2 (-?3.7/??)
193	M66-22	11.2	37.6	74.6	22.2	29.8	13.3	A2A	2.5		N	homozygous alpha-thal 2 (-?3.7/-?3.7)
194	Fa66-22	13.4	44	70.6	21.5		13.9	A2A	2.4		N	homozygous alpha-thal 2 (-?3.7/-?3.7)
195	M66-23	12.6	37.5	76.5	25.7	33.6	15.4	A2A	2.4		N	??/??
196	Fa66-23	15.5	46.5	79.4	26.5	33.3	12.9	A2A			N	??/??
197	M66-25	13.4	39.7	70.9	23.9		14.6	EFA	32.9		N	??/??
198	Fa66-25	15.1	45.4	79.1	26.3		14.5	A2A	2.3		N	heterozygous alpha-thal 2 (-?3.7/??)
199	M66-26	10.9	33.5	64.8	21.1	32.5	16	EA	20.2		P	heterozygous alpha-thal 1 (--SEA/??)
200	Fa66-26	13	37.1	54.6	17.6	32.3	19.9	EE	98.4		N	??/??
201	M66-27	10.3	31.5	80.2	26.2	32.7	14.9	A2A	6.4		N	heterozygous alpha-thal 2 (-?4.2/??)
202	Fa66-27	13.1	40.4	61.7	20	32.4		EE		1.6	N	heterozygous alpha-thal 2 (-?3.7/??)
203	M66-28	12.2	37.5	79.1	25.7	32.5	12.7	A2A	2.7		N	heterozygous alpha-thal 2 (-?3.7/??)
204	Fa66-28	12.9	38.4	58.6	19.7	33.6	18.4	EE	99		N	heterozygous alpha-thal 2 (-?3.7/??)
205	M66-29	10.8	35.3	66.1	20.2	30.6	17.2	A2A	2.7	1.5	P	heterozygous alpha-thal 1 (--SEA/??)
206	Fa66-29	14.2	42.8	75.9	25.2	33.2	13.6	A2A	2.5		N	heterozygous alpha-thal 2 (-?3.7/??)
207	M66-30	11.3	36.6	70.4	21.7	30.9	17.3	A2A	2.5		N	heterozygous alpha-thal 2 (-?3.7/??)
208	Fa66-30	14.5	44.2	80.7	26.5	32.8	13.2	A2A	2.7		N	heterozygous alpha-thal 2 (-?3.7/??)
209	M66-31	11.4	33.3	76.4	26.1		14.1	EA	29.1		N	??/??
210	Fa66-31	12.7	38.4	57.5	16	32.5	18.2	EE	97.8	2.2	N	??/??
